# Supplementary material for: Dual Function Modification of Cs2CO3 for Efficient Perovskite Solar Cells
Source: Nanomaterials (Basel). 2022 Sep 10;12(18):3144. doi: 10.3390/nano12183144 (PMC9504462; doi:10.3390/nano12183144)
Supplement: Supplementary file 1 [file nanomaterials-12-03144-s001.zip]

Archive with 1 entries (1 files):
- nanomaterials-1896991-supplementary.pdf
